# Supplementary material for: Active contact proximity to the cerebellothalamic tract predicts initial therapeutic current requirement with DBS for ET: an application of 7T MRI
Source: Front Neurol. 2023 Nov 9;14:1258895. doi: 10.3389/fneur.2023.1258895 (PMC10666159; doi:10.3389/fneur.2023.1258895)
Supplement: Supplementary file 2 [file Table_2.XLSX]

## Sheet: Sheet1
				*FTM hemiscore												Initial Stimulation Parameters																		Dementia Rating Scale	Clock Drawing
	MRN	RedCap ID	ET#	Baseline (N=10)	Follow-up 1 (N=10)	Follow-up 2 (N=3)	Stim-OFF (N=6)		dist. To CTT (mm)	dist to ventralVIM (mm)	% Improvement in Tremor Post-Op	DBS side	Gender	Age	Electrode Geometry	amplitude	PW	freq	Date Enrolled (Baseline Date)	Date Surg	Date follow up 1	Folllow up (days)	follow up (months)	Stimulator Model	age	gender	BMI	disease length (Y)	basal ganglia	white matter	gait dysf. At baseline	cerebellar atrophy	ventriculomegaly	memory	executive fnx
	0060305254	1L	24	19	7		22	12	4.25176	5.20043	0.631579	L	F	60	C+,2B		60	130	2016-11-09	2017-03-14	2017-08-30	169	5.55738	Abbott Deep Brain Stimulator Electrode, Infinity 0.5	60	2	29.7	55	0	0	0	0	0	138	6
	0050130072	2L	26	20	4		22	16	1.59417	3.66407	0.8	L	M	56	C+,3A		60	130	2017-07-26	2017-11-30	2018-01-26	57	1.87438	Abbott Deep Brain Stimulator Electrode, Infinity 0.5	56	1	36.47	36	0	0	0	0	0	140	6
	0050130072	2R	26	22	8		26	14	4.713	5.284	0.636364	R	M	57	C+, 3B		30	180	2018-02-01	2018-03-27	2021-07-19	1210	39.7895	Abbott Deep Brain Stimulator Electrode, Infinity 0.5	57	1
	0036137048	3R	30	8	0		15	8	2.5443	1.0633	1	R	M	72	C+,2AB		60	130	2017-09-20	2018-06-12	2021-11-08	1245	40.9539	Abbott Deep Brain Stimulator Electrode, Infinity 0.5	73	1	27.75	30	0	1	0	0	0	140	5
	0036137048	3L	30	15	2		18	13	4.0799	4.0882	0.866667	L	M	72	C+,2ABC		60	130	2017-09-20	2018-05-15	2021-04-13	1064	34.9885	Abbott Deep Brain Stimulator Electrode, Infinity 0.5	73	1	27.75	30	0	1	0	0	0	140	5
	0002830532	5L	23	15	1	3	13	14	0.320847	5.80153	0.933333	L	M	59	C+,2A		60	180	2016-12-14	2017-05-16	2017-06-21	36	1.18382	Abbott Deep Brain Stimulator Electrode, Infinity 0.5	59	1	36.15	30	0	0	1	0	0	136	5
	0002830532	5R	23	18	1	4	7	17	3.10448	4.32354	0.944444	R	M	59	C+,2ABC		60	180	2016-12-14	2017-06-13	2017-07-12	29	0.953634	Abbott Deep Brain Stimulator Electrode, Infinity 0.5	59	1	36.15	20	0	0	1	0	0	136	5
	0060317732	10L	25	17	6	2		11	2.99897	6.75371	0.647059	L	F	64	C+,1ABC		60	130	2017-05-17	2017-09-26	2017-12-21	86	2.82802	Abbott Deep Brain Stimulator Electrode, Infinity 0.5	64	2	24.43	44	0	1	0	0	1	137	6
	0060317732	10R	25	11	4		13	7	2.8913	3.5141	0.636364	R	F	65	C+,3ABC		30	130	2017-05-17	2019-10-04	2021-05-10	584	19.2042	Abbott Deep Brain Stimulator Electrode, Infinity 0.5	64	2	24.94	34	0	1	0	0	1	137	6
	0000283214	17L	15	11	4			7	3.12909	4.83748	0.636364	L	F	65	C+,1		60	185	2013-06-13	2014-06-16	2018-10-11	1578	51.9079	Medtronic DBS electrode model #3389S	65	2	28.66	12	1	1	0	0	0	138	6
	0003910353	23L	37	12	2		13	10	4.4049	2.7445	0.833333	L	M	69	C+,2abc		60	130	2018-08-06	2019-04-02	2022-01-17	1021	34	Abbott Deep Brain Stimulator Electrode, Infinity 0.5	69	1		57	0	1	0	0	0	144	6
	0003910353	23R	37	10	1		9	9	3.4151	6.1558	0.9	R	M	69	C+,3abc		60	130	2018-08-06	2019-05-03	2022-01-17	990	33	Abbott Deep Brain Stimulator Electrode, Infinity 0.5	69	1		57	0	1	0	0	0	144	6
